# Supplementary material for: Preliminary Study of Scent Rolling in Captive Wolves (Canis lupus L. 1758) in Response to Olfactory Enrichment
Source: Biology (Basel). 2024 Jun 6;13(6):422. doi: 10.3390/biology13060422 (PMC11200557; doi:10.3390/biology13060422)
Supplement: Supplementary file 1 [file biology-13-00422-s001.zip]

Archive with 1 entries (1 files):
- biology-2973144-supplementary.pdf
